# Supplementary material for: Novel Online Dimensionality Reduction Method with Improved Topology Representing and Radial Basis Function Networks
Source: PLoS One. 2015 Jul 10;10(7):e0131631. doi: 10.1371/journal.pone.0131631 (PMC4498733; doi:10.1371/journal.pone.0131631)
Supplement: S1 Dataset — (ZIP) [file pone.0131631.s001.zip]

Archive with 8 entries (5 files):
- S1 Dataset/
- S1 Dataset/.DS_Store
- __MACOSX/
- __MACOSX/S1 Dataset/
- __MACOSX/S1 Dataset/._.DS_Store
- S1 Dataset/FIVE_CLUSTERS_NODES.mat
- S1 Dataset/RANDOMLY_GENERATE_100_NODES.mat
- S1 Dataset/RANDOMLY_GENERATE_20_NODES.mat
