# Supplementary material for: Novel Online Dimensionality Reduction Method with Improved Topology Representing and Radial Basis Function Networks
Source: PLoS One. 2015 Jul 10;10(7):e0131631. doi: 10.1371/journal.pone.0131631 (PMC4498733; doi:10.1371/journal.pone.0131631)
Supplement: S2 Dataset — (ZIP) [file pone.0131631.s002.zip]

Archive with 9 entries (6 files):
- S2 Dataset/
- S2 Dataset/.DS_Store
- __MACOSX/
- __MACOSX/S2 Dataset/
- __MACOSX/S2 Dataset/._.DS_Store
- S2 Dataset/SR2K.mat
- __MACOSX/S2 Dataset/._SR2K.mat
- S2 Dataset/SR5K.mat
- __MACOSX/S2 Dataset/._SR5K.mat
