# Supplementary material for: Novel Online Dimensionality Reduction Method with Improved Topology Representing and Radial Basis Function Networks
Source: PLoS One. 2015 Jul 10;10(7):e0131631. doi: 10.1371/journal.pone.0131631 (PMC4498733; doi:10.1371/journal.pone.0131631)
Supplement: S3 Dataset — (ZIP) [file pone.0131631.s003.zip]

Archive with 7 entries (4 files):
- S3 Dataset/
- S3 Dataset/.DS_Store
- __MACOSX/
- __MACOSX/S3 Dataset/
- __MACOSX/S3 Dataset/._.DS_Store
- S3 Dataset/AR_Face.mat
- __MACOSX/S3 Dataset/._AR_Face.mat
