# Supplementary material for: Novel Online Dimensionality Reduction Method with Improved Topology Representing and Radial Basis Function Networks
Source: PLoS One. 2015 Jul 10;10(7):e0131631. doi: 10.1371/journal.pone.0131631 (PMC4498733; doi:10.1371/journal.pone.0131631)
Supplement: S4 Dataset — (ZIP) [file pone.0131631.s004.zip]

Archive with 9 entries (6 files):
- S4 Dataset/
- S4 Dataset/.DS_Store
- __MACOSX/
- __MACOSX/S4 Dataset/
- __MACOSX/S4 Dataset/._.DS_Store
- S4 Dataset/MNIST_NUM_2_TEST.mat
- __MACOSX/S4 Dataset/._MNIST_NUM_2_TEST.mat
- S4 Dataset/MNIST_NUM_2_TRAIN.mat
- __MACOSX/S4 Dataset/._MNIST_NUM_2_TRAIN.mat
