# Supplementary material for: Novel Online Dimensionality Reduction Method with Improved Topology Representing and Radial Basis Function Networks
Source: PLoS One. 2015 Jul 10;10(7):e0131631. doi: 10.1371/journal.pone.0131631 (PMC4498733; doi:10.1371/journal.pone.0131631)
Supplement: S5 Dataset — (ZIP) [file pone.0131631.s005.zip]

Archive with 7 entries (4 files):
- S5 Dataset/
- S5 Dataset/.DS_Store
- __MACOSX/
- __MACOSX/S5 Dataset/
- __MACOSX/S5 Dataset/._.DS_Store
- S5 Dataset/UMIST_CROPPEDFACE.mat
- __MACOSX/S5 Dataset/._UMIST_CROPPEDFACE.mat
